# Supplementary material for: Burden of multiple myeloma in Asian countries from 1990 to 2021 and trend prediction for 2050: an analysis based on the Global Burden of Disease Study 2021
Source: Front Med (Lausanne). 2025 Dec 18;12:1696768. doi: 10.3389/fmed.2025.1696768 (PMC12756929; doi:10.3389/fmed.2025.1696768)
Supplement: Supplementary file 1 [file Table_1.XLSX]

## Sheet: ASIR
Country	1990		2021		1990-2021
	Incident cases	ASIR per 100,000	Incident cases	ASIR per 100,000	EAPC
	No. *102 (95% UI)	No. (95% UI)	No. *102 (95% UI)	No.(95% UI)	No. (95% CI)
Philippines	0.85 [0.56-1.11]	0.28 [0.19-0.38]	3.91 [2.89-5.22]	0.46 [0.34-0.63]	1.67 [1.61 to 1.72]
Uzbekistan	0.16 [0.13-0.2]	0.13 [0.1-0.17]	0.62 [0.47-0.79]	0.21 [0.16-0.26]	1.35 [0.94 to 1.75]
Indonesia	2.59 [1.91-4.62]	0.26 [0.19-0.47]	10.88 [7.02-20.27]	0.44 [0.28-0.84]	1.64 [1.6 to 1.69]
Thailand	1.47 [0.97-2.63]	0.42 [0.28-0.74]	7.68 [4.74-14.37]	0.7 [0.43-1.31]	1.13 [0.89 to 1.36]
Azerbaijan	0.1 [0.07-0.15]	0.19 [0.13-0.27]	0.3 [0.19-0.46]	0.27 [0.17-0.4]	1.9 [1.45 to 2.36]
Kazakhstan	0.6 [0.47-0.72]	0.44 [0.35-0.53]	1.33 [1.1-1.58]	0.69 [0.57-0.81]	1.45 [1.12 to 1.78]
Viet Nam	0.53 [0.36-0.69]	0.13 [0.09-0.17]	3.16 [2.14-4.21]	0.32 [0.21-0.42]	3.04 [3 to 3.09]
China	16.93 [11.54-33.6]	0.2 [0.13-0.39]	172.5 [110.17-226.63]	0.81 [0.52-1.07]	4.05 [3.35 to 4.76]
Malaysia	0.58 [0.42-0.85]	0.63 [0.46-0.93]	2.96 [2.33-4.28]	1.02 [0.81-1.49]	1.55 [1.4 to 1.7]
Mongolia	0.02 [0.01-0.03]	0.17 [0.12-0.26]	0.08 [0.06-0.11]	0.3 [0.21-0.41]	2.19 [2.01 to 2.37]
Turkmenistan	0.06 [0.05-0.07]	0.26 [0.22-0.31]	0.5 [0.37-0.68]	1.09 [0.82-1.48]	6.12 [5.49 to 6.74]
Myanmar	0.52 [0.3-1.05]	0.22 [0.13-0.45]	1.92 [1.19-3.67]	0.39 [0.24-0.75]	1.99 [1.89 to 2.08]
Cambodia	0.11 [0.06-0.22]	0.25 [0.13-0.5]	0.59 [0.33-1.2]	0.46 [0.26-0.96]	2.1 [1.89 to 2.32]
Armenia	0.09 [0.07-0.11]	0.32 [0.26-0.38]	0.42 [0.34-0.51]	0.96 [0.8-1.17]	4.51 [3.84 to 5.19]
Sri Lanka	0.8 [0.62-1.12]	0.76 [0.59-1.06]	3.3 [2.02-5.08]	1.19 [0.74-1.83]	1.84 [1.66 to 2.02]
Georgia	0.21 [0.17-0.24]	0.32 [0.26-0.38]	0.84 [0.71-0.97]	1.48 [1.26-1.73]	6.2 [5.42 to 7]
Timor-Leste	0.01 [0-0.01]	0.18 [0.09-0.39]	0.02 [0.01-0.04]	0.26 [0.16-0.52]	1.28 [1.08 to 1.47]
Lao People's Democratic Republic	0.05 [0.02-0.11]	0.25 [0.11-0.5]	0.19 [0.1-0.38]	0.41 [0.22-0.82]	1.72 [1.62 to 1.81]
Maldives	0 [0-0.01]	0.48 [0.25-0.71]	0.02 [0.02-0.03]	0.64 [0.44-0.89]	0.74 [0.62 to 0.86]
Kyrgyzstan	0.06 [0.05-0.08]	0.22 [0.18-0.26]	0.17 [0.13-0.22]	0.31 [0.24-0.4]	3.37 [2.12 to 4.63]
Democratic People's Republic of Korea	0.51 [0.32-0.89]	0.31 [0.2-0.54]	1.14 [0.65-1.92]	0.34 [0.19-0.58]	0.57 [0.46 to 0.68]
Brunei Darussalam	0.02 [0.02-0.04]	2.6 [1.81-3.72]	0.08 [0.06-0.1]	2.39 [1.68-3.18]	0.33 [0.15 to 0.51]
Tajikistan	0.08 [0.05-0.11]	0.26 [0.16-0.38]	0.14 [0.1-0.21]	0.22 [0.14-0.31]	-0.66 [-0.93 to -0.38]
Afghanistan	0.35 [0.09-0.78]	0.5 [0.13-1.07]	0.65 [0.26-1.38]	0.65 [0.27-1.37]	1.15 [0.83 to 1.47]
Jordan	0.15 [0.1-0.2]	1.14 [0.77-1.52]	0.91 [0.57-1.33]	1.19 [0.75-1.75]	-0.03 [-0.24 to 0.19]
Bhutan	0.01 [0.01-0.02]	0.62 [0.24-1.05]	0.07 [0.03-0.12]	1.09 [0.56-1.99]	1.85 [1.77 to 1.94]
Oman	0.06 [0.03-0.1]	0.95 [0.5-1.42]	0.3 [0.2-0.43]	1.47 [0.99-2.02]	1.78 [1.44 to 2.13]
Singapore	0.29 [0.26-0.31]	1.36 [1.24-1.49]	0.91 [0.8-1.03]	1.07 [0.94-1.21]	-0.54 [-0.69 to -0.39]
Syrian Arab Republic	0.19 [0.12-0.29]	0.36 [0.24-0.54]	0.73 [0.45-1.06]	0.53 [0.33-0.78]	1.49 [1.3 to 1.68]
Bangladesh	2.67 [1.42-4.04]	0.58 [0.31-0.88]	11.01 [6.67-18.9]	0.8 [0.49-1.38]	0.96 [0.84 to 1.07]
Saudi Arabia	0.39 [0.24-0.55]	0.68 [0.41-0.97]	2.7 [1.76-3.72]	1.27 [0.79-1.71]	2.17 [2.1 to 2.25]
Kuwait	0.1 [0.09-0.11]	1.72 [1.54-1.89]	0.35 [0.29-0.43]	1.11 [0.9-1.33]	0.16 [-0.71 to 1.04]
Lebanon	0.54 [0.34-0.78]	2.55 [1.6-3.7]	1.9 [1.31-2.57]	3.15 [2.16-4.26]	1.18 [0.97 to 1.38]
Türkiye	5.67 [3.75-7.87]	1.63 [1.08-2.29]	22.23 [16.05-30.57]	2.33 [1.69-3.21]	1.09 [0.89 to 1.3]
India	26.58 [15.6-33.8]	0.58 [0.34-0.74]	125.88 [98.61-166.03]	1.06 [0.83-1.4]	1.82 [1.61 to 2.03]
Pakistan	5.69 [4.08-7.96]	1.03 [0.74-1.44]	20.24 [14.27-29.03]	1.71 [1.2-2.46]	1.44 [1.29 to 1.59]
Nepal	0.42 [0.17-0.68]	0.46 [0.2-0.75]	1.86 [0.95-3.13]	0.81 [0.43-1.36]	1.94 [1.66 to 2.22]
Bahrain	0.03 [0.02-0.04]	1.74 [1.3-2.54]	0.2 [0.11-0.3]	2.24 [1.36-3.18]	0.66 [0.49 to 0.82]
Republic of Korea	2.85 [1.86-4.19]	1.01 [0.68-1.51]	16.73 [9.57-22.07]	1.76 [1.01-2.32]	2.14 [1.87 to 2.41]
Iraq	0.66 [0.41-0.94]	0.83 [0.51-1.19]	3.39 [2.23-4.8]	1.39 [0.92-1.98]	1.87 [1.61 to 2.13]
United Arab Emirates	0.13 [0.07-0.24]	2.75 [1.55-4.94]	1.05 [0.72-1.52]	2.94 [2.06-3.93]	1.54 [1.09 to 1.98]
Palestine	0.11 [0.07-0.16]	1.33 [0.83-1.87]	0.45 [0.27-0.6]	1.77 [1.06-2.33]	0.96 [0.91 to 1.01]
Qatar	0.01 [0.01-0.02]	1.4 [0.93-1.92]	0.15 [0.09-0.25]	1.48 [0.93-2.38]	0.51 [0.14 to 0.87]
Iran (Islamic Republic of)	1.42 [0.94-1.96]	0.54 [0.36-0.75]	7.67 [4.9-9.55]	0.98 [0.63-1.21]	2.35 [2.21 to 2.48]
Japan	36.53 [33.93-38.54]	2.15 [1.98-2.27]	79.69 [67.06-88.82]	1.97 [1.72-2.17]	-0.21 [-0.41 to -0.02]
Yemen	0.19 [0.08-0.38]	0.39 [0.15-0.77]	0.71 [0.38-1.27]	0.49 [0.27-0.88]	1.09 [0.93 to 1.24]
Cyprus	0.23 [0.16-0.34]	3.11 [2.08-4.62]	0.75 [0.49-0.99]	3.55 [2.33-4.71]	0.86 [0.6 to 1.12]
Israel	1.71 [1.54-1.88]	3.5 [3.16-3.84]	5.07 [4.42-5.71]	4.05 [3.55-4.55]	0.5 [0.27 to 0.72]

## Sheet: ASPR
Country	1990		2021		1990-2021
	Prevalence cases	ASPR per 100,000	Prevalence cases	ASPR per 100,000	EAPC
	No. *102 (95% UI)	No. (95% UI)	No. *102 (95% UI)	No.(95% UI)	No. (95% CI)
Democratic People's Republic of Korea	0.98 [0.6-1.74]	0.56 [0.35-0.99]	2.49 [1.45-4.23]	0.73 [0.43-1.25]	1.23 [1.05 to 1.4]
Azerbaijan	0.18 [0.12-0.27]	0.32 [0.22-0.47]	0.61 [0.38-0.9]	0.51 [0.31-0.75]	2.24 [1.74 to 2.75]
Timor-Leste	0.01 [0-0.02]	0.27 [0.13-0.58]	0.04 [0.02-0.08]	0.44 [0.27-0.88]	1.68 [1.47 to 1.89]
Armenia	0.17 [0.14-0.2]	0.57 [0.47-0.69]	0.87 [0.7-1.06]	2.04 [1.62-2.48]	5.16 [4.44 to 5.88]
Viet Nam	0.9 [0.62-1.2]	0.22 [0.15-0.29]	7.14 [4.93-9.48]	0.69 [0.47-0.9]	3.93 [3.88 to 3.98]
China	29.77 [20.52-58.51]	0.32 [0.22-0.64]	470.04 [295.44-621.36]	2.19 [1.37-2.9]	5.96 [5.33 to 6.59]
Sri Lanka	1.48 [1.13-2.06]	1.3 [1-1.81]	7.97 [4.8-12.41]	2.83 [1.7-4.4]	2.93 [2.75 to 3.11]
Thailand	2.88 [1.89-5.24]	0.76 [0.5-1.38]	19.41 [12.08-37.26]	1.77 [1.1-3.37]	2.28 [2.07 to 2.49]
Philippines	1.57 [1.01-2.02]	0.49 [0.31-0.64]	7.64 [5.46-10.12]	0.85 [0.62-1.14]	1.8 [1.7 to 1.89]
Turkmenistan	0.1 [0.08-0.12]	0.44 [0.37-0.53]	0.99 [0.73-1.36]	2.08 [1.53-2.83]	6.58 [5.95 to 7.22]
Myanmar	0.82 [0.46-1.69]	0.33 [0.19-0.68]	3.56 [2.17-6.68]	0.68 [0.42-1.3]	2.56 [2.41 to 2.71]
Uzbekistan	0.28 [0.23-0.36]	0.23 [0.18-0.28]	1.21 [0.88-1.61]	0.38 [0.29-0.51]	1.66 [1.18 to 2.14]
Maldives	0.01 [0-0.01]	0.75 [0.4-1.1]	0.05 [0.04-0.07]	1.42 [1.01-2.02]	2.03 [1.9 to 2.17]
Bahrain	0.05 [0.04-0.08]	2.82 [2.09-4.07]	0.57 [0.33-0.85]	5.19 [3.11-7.46]	1.98 [1.89 to 2.07]
Syrian Arab Republic	0.34 [0.22-0.52]	0.6 [0.4-0.94]	1.79 [1.07-2.76]	1.21 [0.73-1.86]	2.47 [2.24 to 2.7]
Saudi Arabia	0.67 [0.43-0.98]	1.08 [0.67-1.56]	7.75 [5.06-11.2]	3 [1.93-4.17]	3.61 [3.49 to 3.73]
Singapore	0.62 [0.56-0.7]	2.77 [2.48-3.13]	2.93 [2.48-3.41]	3.39 [2.87-3.94]	1.07 [0.82 to 1.32]
Bangladesh	4.02 [2.15-5.97]	0.83 [0.45-1.25]	20.22 [11.84-35.04]	1.42 [0.84-2.44]	1.67 [1.53 to 1.81]
Afghanistan	0.53 [0.13-1.18]	0.71 [0.18-1.58]	1.13 [0.45-2.58]	1.01 [0.42-2.19]	1.47 [1.12 to 1.83]
Iraq	1.18 [0.73-1.71]	1.43 [0.87-2.03]	8 [5.18-11.95]	2.97 [1.91-4.34]	2.71 [2.38 to 3.04]
Japan	95.42 [87.41-103.83]	5.55 [5.08-6.02]	229.73 [189.42-265.85]	6.42 [5.5-7.34]	0.94 [0.58 to 1.3]
Jordan	0.29 [0.19-0.4]	1.99 [1.33-2.74]	2.44 [1.5-3.64]	2.85 [1.76-4.25]	1.22 [1.04 to 1.41]
Yemen	0.31 [0.12-0.6]	0.58 [0.23-1.14]	1.3 [0.69-2.26]	0.83 [0.44-1.48]	1.48 [1.3 to 1.67]
United Arab Emirates	0.26 [0.14-0.49]	4.65 [2.6-8.42]	2.79 [1.82-4.21]	5.61 [3.87-7.61]	1.71 [1.32 to 2.1]
Türkiye	9.96 [6.47-14.07]	2.7 [1.77-3.8]	55.37 [37.85-76.65]	5.67 [3.88-7.8]	2.48 [2.27 to 2.69]
Qatar	0.03 [0.02-0.05]	2.4 [1.59-3.32]	0.55 [0.31-0.98]	4.04 [2.42-6.58]	2.27 [1.97 to 2.56]
Oman	0.12 [0.06-0.18]	1.59 [0.87-2.43]	0.83 [0.54-1.28]	3.45 [2.25-4.76]	2.81 [2.47 to 3.16]
Palestine	0.2 [0.12-0.29]	2.2 [1.33-3.2]	1.06 [0.62-1.42]	3.73 [2.19-4.94]	1.73 [1.65 to 1.82]
Nepal	0.64 [0.26-1.03]	0.65 [0.27-1.05]	3.21 [1.61-5.39]	1.33 [0.66-2.22]	2.42 [2.13 to 2.71]
Republic of Korea	5.48 [3.49-7.98]	1.79 [1.18-2.66]	54.82 [30.85-74.43]	5.75 [3.26-7.79]	4.44 [3.97 to 4.91]
India	42.58 [24.83-54.18]	0.86 [0.5-1.09]	233.57 [180.84-302.75]	1.88 [1.45-2.44]	2.44 [2.19 to 2.68]
Pakistan	8.54 [6.13-12.1]	1.48 [1.06-2.08]	34.5 [24.06-50.47]	2.64 [1.84-3.81]	1.72 [1.61 to 1.82]
Bhutan	0.02 [0.01-0.04]	0.89 [0.34-1.49]	0.11 [0.06-0.2]	1.84 [0.92-3.3]	2.4 [2.29 to 2.51]
Lebanon	0.99 [0.63-1.48]	4.39 [2.79-6.52]	4.58 [3.09-6.32]	7.81 [5.3-10.79]	2.44 [2.23 to 2.66]
Brunei Darussalam	0.04 [0.03-0.06]	4.03 [2.77-5.93]	0.17 [0.12-0.23]	4.55 [3.23-6.08]	0.93 [0.77 to 1.08]
Kuwait	0.24 [0.21-0.28]	3.64 [3.19-4.14]	1.22 [0.94-1.58]	3.3 [2.62-4.07]	1.25 [0.41 to 2.09]
Iran (Islamic Republic of)	2.76 [1.77-3.86]	0.95 [0.62-1.35]	20.06 [12.3-26.06]	2.41 [1.47-3.1]	3.38 [3.24 to 3.52]
Cyprus	0.48 [0.34-0.72]	5.9 [4.11-8.68]	2.4 [1.49-3.37]	11.53 [7.17-16.25]	2.9 [2.46 to 3.35]
Israel	3.75 [3.31-4.26]	7.76 [6.82-8.8]	14.89 [12.48-17.29]	12.52 [10.52-14.54]	1.75 [1.44 to 2.06]
Tajikistan	0.13 [0.08-0.2]	0.42 [0.27-0.63]	0.27 [0.17-0.39]	0.36 [0.24-0.53]	-0.57 [-0.88 to -0.26]
Malaysia	1.05 [0.76-1.54]	1.09 [0.79-1.62]	6.62 [5.06-9.67]	2.2 [1.68-3.23]	2.33 [2.21 to 2.44]
Lao People's Democratic Republic	0.08 [0.03-0.16]	0.36 [0.16-0.72]	0.34 [0.18-0.65]	0.68 [0.36-1.31]	2.18 [2.06 to 2.3]
Mongolia	0.03 [0.02-0.05]	0.26 [0.18-0.4]	0.15 [0.11-0.21]	0.54 [0.37-0.73]	2.85 [2.6 to 3.1]
Indonesia	4.46 [3.33-7.93]	0.42 [0.31-0.75]	21.13 [13.79-38.72]	0.8 [0.51-1.48]	1.98 [1.91 to 2.04]
Kyrgyzstan	0.1 [0.08-0.12]	0.33 [0.27-0.41]	0.36 [0.27-0.47]	0.63 [0.48-0.81]	4.07 [2.87 to 5.28]
Kazakhstan	1.12 [0.86-1.37]	0.8 [0.62-0.97]	2.84 [2.31-3.48]	1.42 [1.16-1.74]	2.06 [1.63 to 2.5]
Cambodia	0.18 [0.09-0.34]	0.37 [0.19-0.73]	1.08 [0.6-2.14]	0.8 [0.45-1.6]	2.65 [2.4 to 2.9]
Georgia	0.39 [0.31-0.48]	0.61 [0.49-0.74]	1.61 [1.34-1.93]	2.96 [2.47-3.52]	6.31 [5.53 to 7.1]

## Sheet: ASDR
Country	1990		2021		1990-2021
	DALYs cases	ASDR per 100,000	DALYs cases	ASDR per 100,000	EAPC
	No. *102 (95% UI)	No. (95% UI)	No. *102 (95% UI)	No.(95% UI)	No. (95% CI)
Cyprus	4.28 [3.03-6.36]	55.07 [38.27-81.55]	10.1 [6.48-13.56]	48.47 [31.31-64.99]	-0.17 [-0.37 to 0.02]
Israel	31.06 [28.55-33.57]	63.98 [58.81-69.04]	71.51 [63.87-78.21]	58.31 [52.47-63.56]	-0.34 [-0.55 to -0.12]
Yemen	5.34 [2.08-10.38]	9.94 [3.94-19.61]	18.77 [9.86-32.88]	11.96 [6.41-21.14]	0.85 [0.7 to 0.99]
Myanmar	14.57 [8.24-29.54]	5.82 [3.31-11.74]	48.62 [29.66-92.8]	9.33 [5.7-18]	1.69 [1.62 to 1.76]
Tajikistan	2.34 [1.47-3.63]	7.43 [4.6-11.2]	4.56 [3.01-6.66]	6.11 [4.06-8.88]	-0.75 [-1.04 to -0.46]
Lebanon	12.78 [8.04-18.55]	57.14 [35.92-81.94]	33.87 [23.63-46.47]	57.04 [40.04-78.48]	0.41 [0.23 to 0.6]
China	468.54 [320.56-925.93]	5.02 [3.42-9.99]	3383.59 [2136.69-4476.35]	16.12 [10.09-21.35]	3.15 [2.44 to 3.87]
Sri Lanka	20.04 [15.57-28]	17.53 [13.59-24.47]	66.17 [39.67-98.16]	23.71 [14.31-35.2]	1.24 [1.06 to 1.42]
Philippines	22.85 [15.24-29.59]	6.94 [4.66-9.23]	99.68 [73.74-129.84]	11.07 [8.24-14.66]	1.59 [1.56 to 1.63]
Democratic People's Republic of Korea	13.75 [8.64-24]	7.71 [4.87-13.55]	27.05 [15.35-46.03]	8.04 [4.58-13.74]	0.31 [0.23 to 0.39]
Thailand	36.5 [24.1-65.51]	9.57 [6.32-17.21]	153.01 [94.48-288.57]	14.06 [8.76-26.55]	0.67 [0.42 to 0.91]
Bhutan	0.41 [0.15-0.68]	15.62 [5.86-26.26]	1.52 [0.76-2.78]	24.58 [12.43-44.49]	1.48 [1.4 to 1.55]
Republic of Korea	67.5 [43.25-96.64]	21.79 [14.31-32.27]	234.46 [137.94-309.65]	24.74 [14.64-32.59]	0.55 [0.34 to 0.76]
Cambodia	3.2 [1.66-5.99]	6.55 [3.41-12.58]	14.91 [8.43-30.12]	11.09 [6.24-22.84]	1.8 [1.61 to 2]
Indonesia	71.69 [53.48-126.85]	6.62 [4.9-11.81]	274.51 [179.79-503.95]	10.37 [6.7-19.35]	1.38 [1.33 to 1.43]
Afghanistan	9.84 [2.5-21.76]	13.3 [3.41-29.1]	19.07 [7.6-43.22]	16.66 [6.86-35.61]	1.04 [0.74 to 1.33]
Turkmenistan	1.81 [1.5-2.19]	7.74 [6.44-9.33]	15.3 [11.39-21.06]	31.83 [23.83-43.57]	6.04 [5.42 to 6.66]
India	738.21 [428.55-939.88]	14.78 [8.71-18.84]	2994.44 [2361.3-3978.64]	24.22 [19.08-32.16]	1.46 [1.27 to 1.65]
Viet Nam	12.73 [8.8-16.76]	3.11 [2.15-4.09]	67.37 [45.89-93.2]	6.52 [4.42-8.85]	2.59 [2.54 to 2.64]
Nepal	11.53 [4.74-18.45]	11.64 [4.88-18.64]	45.2 [22.85-76.35]	18.77 [9.54-31.49]	1.66 [1.38 to 1.95]
Uzbekistan	4.83 [3.88-5.96]	3.73 [2.97-4.59]	18.12 [13.58-23.27]	5.81 [4.4-7.42]	1.27 [0.9 to 1.65]
Bangladesh	71.93 [38.77-107.43]	14.67 [7.95-22.02]	258.72 [151.47-443.44]	18.21 [10.76-31.13]	0.61 [0.5 to 0.71]
Japan	617.99 [585.88-637.92]	35.89 [33.98-37.07]	933.34 [809.42-1011.31]	25.68 [23.2-27.3]	-1.24 [-1.39 to -1.08]
Malaysia	14.68 [10.7-21.11]	15.08 [11.04-21.89]	65.64 [52.03-94.56]	21.91 [17.37-31.69]	1.17 [1.04 to 1.3]
Lao People's Democratic Republic	1.48 [0.63-3.02]	6.6 [2.85-13.37]	5.14 [2.74-9.98]	10.11 [5.42-19.95]	1.46 [1.39 to 1.53]
Saudi Arabia	10.15 [6.38-14.54]	16.04 [10.09-23.01]	63.17 [41.4-86.94]	25.68 [16.38-34.33]	1.63 [1.53 to 1.73]
Georgia	5.68 [4.66-6.75]	8.94 [7.35-10.59]	20.72 [17.79-24.01]	38.46 [33.11-44.33]	5.98 [5.2 to 6.77]
Syrian Arab Republic	5.03 [3.31-7.63]	8.77 [5.8-13.4]	15.9 [9.59-23.66]	11.08 [6.78-16.38]	0.91 [0.76 to 1.07]
Kyrgyzstan	1.68 [1.34-2.05]	5.5 [4.42-6.7]	4.87 [3.76-6.14]	8.48 [6.55-10.6]	3.28 [2.21 to 4.37]
Brunei Darussalam	0.59 [0.41-0.85]	57.44 [40.06-82.98]	1.75 [1.26-2.32]	48.01 [34.64-62.54]	-0.05 [-0.22 to 0.11]
Maldives	0.11 [0.06-0.17]	11.52 [6.14-16.82]	0.47 [0.33-0.66]	12.64 [8.98-16.96]	0.04 [-0.09 to 0.17]
Pakistan	148.93 [107.91-205.15]	25.54 [18.49-35.21]	535.43 [374.92-773.99]	40.86 [28.8-58.75]	1.32 [1.15 to 1.49]
Türkiye	148.77 [96.28-205.97]	40.06 [26.09-55.09]	444.86 [324.18-602.48]	45.96 [33.7-62.25]	0.3 [0.11 to 0.49]
Palestine	2.84 [1.68-4.14]	31.24 [18.68-44.99]	10.35 [6.02-13.67]	37.18 [21.86-49.08]	0.59 [0.53 to 0.64]
Bahrain	0.75 [0.55-1.07]	38.74 [28.86-55.51]	4.23 [2.4-6.28]	41.25 [24.46-57.9]	-0.02 [-0.18 to 0.14]
Oman	1.6 [0.88-2.45]	21.94 [11.75-33.46]	6.36 [4.15-9.46]	27.97 [18.69-39.14]	1.13 [0.75 to 1.51]
Armenia	2.51 [2.09-2.98]	8.46 [7.06-10.11]	9.96 [8.06-11.85]	23.4 [18.96-27.89]	4.14 [3.48 to 4.8]
Timor-Leste	0.15 [0.07-0.3]	4.62 [2.14-9.67]	0.57 [0.34-1.13]	6.39 [3.84-12.63]	1.09 [0.88 to 1.29]
Qatar	0.4 [0.26-0.57]	30.1 [20.14-40.8]	3.19 [1.92-5.25]	25.32 [15.71-40.27]	-0.27 [-0.63 to 0.1]
Iraq	17.5 [10.7-24.8]	20.81 [12.74-29.41]	77.9 [50.27-111.45]	29.64 [19.4-42.24]	1.31 [1.12 to 1.5]
Azerbaijan	3.19 [2.14-4.6]	5.5 [3.7-7.94]	8.4 [5.29-12.52]	7.12 [4.47-10.61]	1.49 [1.05 to 1.93]
Iran (Islamic Republic of)	37.26 [24.28-50.35]	12.84 [8.5-17.52]	158.73 [101.03-188.59]	19.38 [12.38-23.03]	1.75 [1.6 to 1.89]
Jordan	3.96 [2.67-5.38]	26.87 [17.91-36.3]	19.41 [12.02-28.55]	23.48 [14.68-34.26]	-0.68 [-0.92 to -0.44]
Kuwait	2.3 [2.08-2.52]	34.74 [31.19-38.1]	6.8 [5.63-8.07]	19.4 [15.88-23.06]	-0.46 [-1.26 to 0.34]
Singapore	6.12 [5.68-6.56]	27.07 [25.13-29]	13.11 [11.84-14.44]	15.13 [13.62-16.67]	-1.74 [-1.86 to -1.62]
Kazakhstan	18.07 [14.09-21.82]	12.78 [10.01-15.38]	35.05 [29.28-41.36]	17.74 [14.84-20.9]	1 [0.75 to 1.26]
Mongolia	0.6 [0.41-0.92]	4.97 [3.44-7.51]	2.39 [1.68-3.29]	8.4 [5.91-11.5]	2.01 [1.85 to 2.16]
United Arab Emirates	3.89 [2.08-7.23]	66.3 [37.04-119.89]	26.65 [18.14-38.64]	57.68 [41.04-77.14]	0.65 [0.26 to 1.05]

## Sheet: ASMR
Country	1990		2021		1990-2021
	Deaths cases	ASMR per 100,000	Deaths cases	ASMR per 100,000	EAPC
	No. *102 (95% UI)	No. (95% UI)	No. *102 (95% UI)	No.(95% UI)	No. (95% CI)
Singapore	0.24 [0.23-0.26]	1.18 [1.09-1.27]	0.61 [0.54-0.68]	0.73 [0.64-0.81]	-1.44 [-1.56 to -1.33]
Kyrgyzstan	0.06 [0.05-0.08]	0.22 [0.18-0.26]	0.15 [0.11-0.18]	0.28 [0.22-0.35]	3.07 [1.79 to 4.37]
Uzbekistan	0.15 [0.12-0.19]	0.13 [0.1-0.16]	0.55 [0.42-0.7]	0.19 [0.15-0.24]	1.18 [0.8 to 1.57]
India	25.9 [15.3-32.99]	0.59 [0.35-0.76]	116.35 [91.84-154.7]	1.01 [0.8-1.34]	1.61 [1.42 to 1.8]
Thailand	1.31 [0.86-2.35]	0.39 [0.25-0.69]	6.03 [3.74-11.42]	0.55 [0.34-1.04]	0.54 [0.3 to 0.79]
Philippines	0.78 [0.52-1.05]	0.27 [0.18-0.38]	3.49 [2.61-4.67]	0.42 [0.32-0.58]	1.58 [1.53 to 1.63]
Viet Nam	0.5 [0.34-0.66]	0.13 [0.09-0.17]	2.61 [1.75-3.49]	0.27 [0.18-0.36]	2.6 [2.55 to 2.66]
Palestine	0.11 [0.07-0.15]	1.29 [0.82-1.83]	0.37 [0.22-0.49]	1.54 [0.92-2.02]	0.61 [0.53 to 0.68]
Azerbaijan	0.1 [0.06-0.14]	0.18 [0.12-0.26]	0.27 [0.17-0.4]	0.24 [0.15-0.36]	1.76 [1.32 to 2.2]
Japan	27.5 [25.75-28.46]	1.63 [1.52-1.69]	58.07 [48-63.73]	1.3 [1.12-1.4]	-0.92 [-1.06 to -0.79]
Lebanon	0.5 [0.31-0.71]	2.43 [1.52-3.5]	1.56 [1.05-2.13]	2.53 [1.71-3.46]	0.57 [0.37 to 0.77]
Oman	0.06 [0.03-0.09]	0.9 [0.47-1.36]	0.22 [0.14-0.31]	1.19 [0.8-1.61]	1.3 [0.94 to 1.66]
Tajikistan	0.07 [0.05-0.11]	0.25 [0.16-0.37]	0.13 [0.09-0.19]	0.21 [0.14-0.3]	-0.7 [-0.97 to -0.44]
Qatar	0.01 [0.01-0.02]	1.32 [0.89-1.8]	0.09 [0.06-0.15]	1.12 [0.7-1.78]	-0.34 [-0.76 to 0.08]
Türkiye	5.36 [3.52-7.33]	1.59 [1.06-2.19]	17.68 [12.99-24.36]	1.89 [1.39-2.62]	0.43 [0.24 to 0.63]
Afghanistan	0.35 [0.09-0.76]	0.51 [0.14-1.11]	0.61 [0.25-1.29]	0.64 [0.27-1.34]	1.07 [0.77 to 1.37]
Timor-Leste	0 [0-0.01]	0.18 [0.09-0.4]	0.02 [0.01-0.04]	0.26 [0.16-0.51]	1.13 [0.94 to 1.31]
Nepal	0.42 [0.17-0.67]	0.48 [0.21-0.78]	1.78 [0.91-2.96]	0.8 [0.41-1.33]	1.77 [1.49 to 2.04]
Pakistan	5.76 [4.16-7.98]	1.07 [0.77-1.48]	19.4 [13.68-27.97]	1.72 [1.21-2.5]	1.35 [1.18 to 1.51]
Bahrain	0.03 [0.02-0.04]	1.68 [1.26-2.44]	0.14 [0.08-0.21]	1.85 [1.15-2.6]	0.1 [-0.11 to 0.31]
Armenia	0.08 [0.07-0.1]	0.29 [0.24-0.35]	0.37 [0.3-0.44]	0.84 [0.68-1]	4.23 [3.58 to 4.87]
Mongolia	0.02 [0.01-0.03]	0.17 [0.12-0.26]	0.07 [0.05-0.1]	0.28 [0.2-0.38]	1.93 [1.78 to 2.09]
China	15.91 [10.8-31.59]	0.19 [0.13-0.39]	129.84 [84.48-171.14]	0.62 [0.4-0.81]	3.11 [2.37 to 3.86]
Saudi Arabia	0.36 [0.23-0.52]	0.67 [0.4-0.95]	1.93 [1.24-2.62]	1.04 [0.65-1.39]	1.49 [1.4 to 1.57]
United Arab Emirates	0.11 [0.06-0.21]	2.64 [1.49-4.69]	0.79 [0.54-1.11]	2.69 [1.93-3.59]	1.5 [1.02 to 1.98]
Bangladesh	2.68 [1.45-4.08]	0.6 [0.32-0.92]	10.32 [6.2-17.74]	0.77 [0.47-1.33]	0.71 [0.59 to 0.82]
Brunei Darussalam	0.02 [0.02-0.03]	2.54 [1.78-3.64]	0.07 [0.05-0.09]	2.16 [1.53-2.82]	0.12 [-0.07 to 0.32]
Syrian Arab Republic	0.18 [0.12-0.27]	0.34 [0.23-0.53]	0.58 [0.36-0.85]	0.45 [0.28-0.66]	1.02 [0.85 to 1.2]
Yemen	0.19 [0.07-0.37]	0.39 [0.15-0.78]	0.65 [0.35-1.16]	0.48 [0.26-0.86]	0.94 [0.79 to 1.08]
Bhutan	0.01 [0.01-0.02]	0.65 [0.25-1.09]	0.06 [0.03-0.11]	1.07 [0.56-1.93]	1.65 [1.58 to 1.72]
Democratic People's Republic of Korea	0.46 [0.29-0.8]	0.29 [0.18-0.51]	0.97 [0.54-1.64]	0.29 [0.16-0.5]	0.29 [0.19 to 0.38]
Sri Lanka	0.74 [0.57-1.03]	0.72 [0.55-1]	2.64 [1.63-3.92]	0.97 [0.61-1.44]	1.3 [1.11 to 1.49]
Georgia	0.19 [0.15-0.22]	0.29 [0.24-0.35]	0.76 [0.65-0.88]	1.32 [1.14-1.53]	6.18 [5.39 to 6.98]
Republic of Korea	2.54 [1.7-3.73]	0.94 [0.65-1.42]	11.01 [6.25-14.56]	1.16 [0.66-1.53]	0.83 [0.66 to 1.01]
Kazakhstan	0.54 [0.43-0.65]	0.41 [0.32-0.49]	1.13 [0.95-1.34]	0.6 [0.5-0.7]	1.19 [0.89 to 1.49]
Turkmenistan	0.05 [0.04-0.06]	0.25 [0.21-0.3]	0.44 [0.33-0.6]	0.99 [0.74-1.34]	5.92 [5.3 to 6.55]
Cambodia	0.11 [0.06-0.21]	0.25 [0.13-0.49]	0.54 [0.3-1.11]	0.44 [0.25-0.92]	1.89 [1.69 to 2.09]
Indonesia	2.45 [1.81-4.38]	0.26 [0.19-0.47]	9.73 [6.23-18.34]	0.42 [0.26-0.79]	1.5 [1.45 to 1.55]
Lao People's Democratic Republic	0.05 [0.02-0.1]	0.25 [0.11-0.5]	0.18 [0.1-0.36]	0.4 [0.22-0.8]	1.57 [1.49 to 1.65]
Iraq	0.62 [0.38-0.88]	0.8 [0.49-1.14]	2.74 [1.8-3.9]	1.2 [0.79-1.69]	1.48 [1.26 to 1.7]
Iran (Islamic Republic of)	1.27 [0.85-1.76]	0.51 [0.35-0.72]	5.93 [3.85-7.17]	0.79 [0.51-0.96]	1.84 [1.7 to 1.99]
Maldives	0 [0-0.01]	0.48 [0.25-0.71]	0.02 [0.01-0.02]	0.55 [0.37-0.75]	0.17 [0.04 to 0.3]
Jordan	0.14 [0.09-0.18]	1.09 [0.72-1.45]	0.69 [0.43-1]	0.97 [0.62-1.42]	-0.62 [-0.86 to -0.38]
Malaysia	0.53 [0.39-0.78]	0.59 [0.43-0.88]	2.46 [1.95-3.59]	0.87 [0.69-1.29]	1.2 [1.03 to 1.37]
Kuwait	0.08 [0.07-0.09]	1.48 [1.33-1.63]	0.22 [0.18-0.27]	0.8 [0.65-0.95]	-0.44 [-1.32 to 0.45]
Myanmar	0.51 [0.29-1.03]	0.22 [0.13-0.45]	1.78 [1.09-3.44]	0.37 [0.23-0.72]	1.8 [1.72 to 1.88]
Israel	1.46 [1.33-1.6]	3 [2.72-3.28]	3.73 [3.25-4.11]	2.87 [2.51-3.15]	-0.22 [-0.42 to -0.02]
Cyprus	0.2 [0.14-0.3]	2.87 [1.9-4.29]	0.51 [0.32-0.69]	2.42 [1.55-3.24]	-0.3 [-0.47 to -0.12]

## Sheet: YLDs
Country	1990		2021		1990-2021
	YLDs cases	YLDs per 100,000	YLDs cases	YLDs per 100,000	EAPC
	No. *102 (95% UI)	No. (95% UI)	No. *102 (95% UI)	No.(95% UI)	No. (95% CI)
Israel	0.82 [0.56-1.14]	1.67 [1.15-2.32]	2.98 [2.06-3.99]	2.44 [1.7-3.25]	1.38 [1.11 to 1.64]
Cyprus	0.11 [0.06-0.17]	1.35 [0.79-2.12]	0.47 [0.27-0.71]	2.24 [1.28-3.35]	2.28 [1.9 to 2.66]
Kyrgyzstan	0.03 [0.02-0.04]	0.09 [0.06-0.12]	0.08 [0.05-0.11]	0.14 [0.09-0.2]	3.68 [2.42 to 4.95]
Turkmenistan	0.02 [0.02-0.03]	0.11 [0.07-0.15]	0.22 [0.14-0.31]	0.48 [0.3-0.68]	6.31 [5.68 to 6.94]
Kazakhstan	0.26 [0.17-0.37]	0.19 [0.12-0.27]	0.63 [0.43-0.86]	0.32 [0.22-0.44]	1.82 [1.43 to 2.21]
Tajikistan	0.03 [0.02-0.05]	0.11 [0.06-0.17]	0.06 [0.03-0.1]	0.09 [0.05-0.14]	-0.61 [-0.9 to -0.32]
Mongolia	0.01 [0-0.01]	0.07 [0.04-0.11]	0.03 [0.02-0.05]	0.13 [0.08-0.19]	2.49 [2.28 to 2.7]
Armenia	0.04 [0.03-0.05]	0.14 [0.09-0.19]	0.2 [0.13-0.27]	0.46 [0.3-0.64]	4.89 [4.2 to 5.59]
Georgia	0.09 [0.06-0.13]	0.14 [0.09-0.2]	0.38 [0.26-0.52]	0.68 [0.46-0.92]	6.28 [5.49 to 7.07]
Azerbaijan	0.04 [0.03-0.07]	0.08 [0.05-0.12]	0.14 [0.08-0.22]	0.12 [0.07-0.19]	2.15 [1.67 to 2.63]
Timor-Leste	0 [0-0]	0.07 [0.03-0.16]	0.01 [0.01-0.02]	0.11 [0.06-0.23]	1.5 [1.29 to 1.7]
Sri Lanka	0.36 [0.23-0.52]	0.34 [0.21-0.48]	1.77 [0.94-2.89]	0.63 [0.34-1.03]	2.48 [2.3 to 2.66]
Philippines	0.37 [0.23-0.55]	0.12 [0.07-0.18]	1.8 [1.16-2.7]	0.21 [0.14-0.31]	1.77 [1.69 to 1.84]
Viet Nam	0.23 [0.15-0.34]	0.06 [0.04-0.08]	1.65 [1.02-2.43]	0.17 [0.1-0.24]	3.64 [3.6 to 3.69]
Myanmar	0.21 [0.1-0.45]	0.09 [0.04-0.19]	0.86 [0.45-1.62]	0.17 [0.09-0.33]	2.28 [2.15 to 2.4]
Thailand	0.68 [0.38-1.26]	0.19 [0.11-0.35]	4.29 [2.36-8.32]	0.39 [0.22-0.76]	1.83 [1.61 to 2.05]
Maldives	0 [0-0]	0.2 [0.1-0.34]	0.01 [0.01-0.02]	0.34 [0.21-0.51]	1.54 [1.41 to 1.66]
Uzbekistan	0.07 [0.04-0.1]	0.06 [0.04-0.08]	0.27 [0.17-0.4]	0.09 [0.06-0.13]	1.51 [1.08 to 1.95]
Cambodia	0.05 [0.02-0.09]	0.1 [0.05-0.2]	0.26 [0.13-0.55]	0.2 [0.1-0.43]	2.39 [2.15 to 2.64]
Democratic People's Republic of Korea	0.23 [0.12-0.43]	0.14 [0.08-0.26]	0.57 [0.3-1.03]	0.17 [0.09-0.3]	0.96 [0.82 to 1.1]
China	7.25 [4-14.89]	0.08 [0.05-0.17]	100.36 [60.91-145.97]	0.46 [0.28-0.67]	5.24 [4.58 to 5.89]
Lao People's Democratic Republic	0.02 [0.01-0.05]	0.1 [0.04-0.22]	0.08 [0.04-0.17]	0.17 [0.09-0.36]	1.94 [1.82 to 2.06]
Malaysia	0.26 [0.16-0.39]	0.28 [0.17-0.42]	1.52 [0.97-2.38]	0.52 [0.33-0.82]	2.03 [1.9 to 2.16]
Indonesia	1.1 [0.65-2.04]	0.11 [0.06-0.2]	5.01 [2.73-9.79]	0.2 [0.11-0.39]	1.87 [1.81 to 1.92]
Bangladesh	1.07 [0.51-1.77]	0.23 [0.11-0.38]	4.94 [2.53-8.53]	0.36 [0.18-0.61]	1.33 [1.2 to 1.46]
Qatar	0.01 [0-0.01]	0.6 [0.36-0.95]	0.1 [0.05-0.16]	0.83 [0.43-1.44]	1.49 [1.21 to 1.77]
Saudi Arabia	0.17 [0.1-0.26]	0.29 [0.17-0.46]	1.53 [0.89-2.31]	0.68 [0.39-1.03]	3.04 [2.95 to 3.14]
Yemen	0.08 [0.03-0.17]	0.16 [0.06-0.33]	0.31 [0.16-0.58]	0.21 [0.11-0.39]	1.3 [1.14 to 1.46]
Bhutan	0.01 [0-0.01]	0.25 [0.09-0.45]	0.03 [0.01-0.05]	0.47 [0.21-0.86]	2.17 [2.06 to 2.27]
Pakistan	2.29 [1.46-3.34]	0.41 [0.26-0.6]	8.46 [4.82-13.73]	0.69 [0.4-1.11]	1.53 [1.4 to 1.67]
United Arab Emirates	0.06 [0.03-0.11]	1.09 [0.52-2.09]	0.54 [0.32-0.88]	1.28 [0.79-1.98]	1.64 [1.25 to 2.04]
Syrian Arab Republic	0.08 [0.05-0.13]	0.15 [0.09-0.24]	0.39 [0.22-0.63]	0.27 [0.16-0.44]	2.11 [1.9 to 2.33]
Afghanistan	0.14 [0.03-0.33]	0.2 [0.05-0.46]	0.27 [0.1-0.61]	0.27 [0.1-0.58]	1.3 [0.96 to 1.64]
Türkiye	2.39 [1.44-3.67]	0.67 [0.41-1.02]	11.25 [6.77-17.03]	1.16 [0.7-1.75]	1.81 [1.61 to 2]
Lebanon	0.23 [0.14-0.37]	1.05 [0.62-1.71]	0.94 [0.56-1.43]	1.58 [0.96-2.4]	1.88 [1.67 to 2.1]
Jordan	0.07 [0.04-0.11]	0.5 [0.31-0.78]	0.51 [0.28-0.8]	0.64 [0.36-1]	0.76 [0.57 to 0.95]
Iran (Islamic Republic of)	0.64 [0.39-0.96]	0.24 [0.14-0.36]	4.19 [2.37-5.96]	0.52 [0.3-0.74]	2.93 [2.79 to 3.06]
Nepal	0.17 [0.07-0.29]	0.18 [0.07-0.32]	0.81 [0.36-1.38]	0.35 [0.16-0.59]	2.2 [1.91 to 2.5]
India	10.92 [6-16.82]	0.23 [0.13-0.36]	56.38 [36.83-78.34]	0.47 [0.31-0.65]	2.12 [1.89 to 2.36]
Oman	0.03 [0.02-0.05]	0.42 [0.23-0.72]	0.16 [0.1-0.26]	0.76 [0.45-1.14]	2.19 [1.88 to 2.51]
Iraq	0.29 [0.16-0.45]	0.36 [0.2-0.57]	1.72 [1.02-2.7]	0.68 [0.4-1.08]	2.39 [2.09 to 2.7]
Palestine	0.05 [0.03-0.08]	0.57 [0.34-0.9]	0.23 [0.13-0.34]	0.85 [0.48-1.25]	1.39 [1.32 to 1.46]
Kuwait	0.05 [0.04-0.07]	0.83 [0.56-1.14]	0.22 [0.15-0.31]	0.68 [0.43-0.94]	0.88 [0.05 to 1.72]
Bahrain	0.01 [0.01-0.02]	0.73 [0.47-1.16]	0.11 [0.05-0.18]	1.1 [0.57-1.71]	1.24 [1.16 to 1.33]
Republic of Korea	1.33 [0.79-2.07]	0.46 [0.27-0.73]	10.97 [5.88-16.88]	1.15 [0.62-1.76]	3.48 [3.13 to 3.83]
Japan	20.5 [14.52-26.67]	1.2 [0.85-1.55]	49.79 [35.18-66.02]	1.31 [0.93-1.7]	0.62 [0.34 to 0.91]
Singapore	0.14 [0.1-0.19]	0.67 [0.46-0.89]	0.61 [0.41-0.87]	0.71 [0.48-1.01]	0.56 [0.36 to 0.77]
Brunei Darussalam	0.01 [0.01-0.02]	1.03 [0.6-1.63]	0.04 [0.02-0.05]	1.04 [0.64-1.46]	0.6 [0.44 to 0.76]

## Sheet: YLLs
Country	1990		2021		1990-2021
	YLLs cases	YLLs per 100,000	YLLs cases	YLLs per 100,000	EAPC
	No. *102 (95% UI)	No. (95% UI)	No. *102 (95% UI)	No.(95% UI)	No. (95% CI)
Israel	0.82 [0.56-1.14]	1.67 [1.15-2.32]	2.98 [2.06-3.99]	2.44 [1.7-3.25]	-0.4 [-0.61 to -0.18]
Cyprus	0.11 [0.06-0.17]	1.35 [0.79-2.12]	0.47 [0.27-0.71]	2.24 [1.28-3.35]	-0.26 [-0.45 to -0.07]
Kyrgyzstan	0.03 [0.02-0.04]	0.09 [0.06-0.12]	0.08 [0.05-0.11]	0.14 [0.09-0.2]	3.28 [2.21 to 4.36]
Turkmenistan	0.02 [0.02-0.03]	0.11 [0.07-0.15]	0.22 [0.14-0.31]	0.48 [0.3-0.68]	6.04 [5.42 to 6.66]
Kazakhstan	0.26 [0.17-0.37]	0.19 [0.12-0.27]	0.63 [0.43-0.86]	0.32 [0.22-0.44]	0.99 [0.74 to 1.24]
Tajikistan	0.03 [0.02-0.05]	0.11 [0.06-0.17]	0.06 [0.03-0.1]	0.09 [0.05-0.14]	-0.75 [-1.04 to -0.46]
Mongolia	0.01 [0-0.01]	0.07 [0.04-0.11]	0.03 [0.02-0.05]	0.13 [0.08-0.19]	2 [1.85 to 2.16]
Armenia	0.04 [0.03-0.05]	0.14 [0.09-0.19]	0.2 [0.13-0.27]	0.46 [0.3-0.64]	4.12 [3.47 to 4.78]
Georgia	0.09 [0.06-0.13]	0.14 [0.09-0.2]	0.38 [0.26-0.52]	0.68 [0.46-0.92]	5.98 [5.2 to 6.76]
Azerbaijan	0.04 [0.03-0.07]	0.08 [0.05-0.12]	0.14 [0.08-0.22]	0.12 [0.07-0.19]	1.48 [1.05 to 1.92]
Timor-Leste	0 [0-0]	0.07 [0.03-0.16]	0.01 [0.01-0.02]	0.11 [0.06-0.23]	1.08 [0.88 to 1.29]
Sri Lanka	0.36 [0.23-0.52]	0.34 [0.21-0.48]	1.77 [0.94-2.89]	0.63 [0.34-1.03]	1.21 [1.03 to 1.4]
Philippines	0.37 [0.23-0.55]	0.12 [0.07-0.18]	1.8 [1.16-2.7]	0.21 [0.14-0.31]	1.59 [1.55 to 1.63]
Viet Nam	0.23 [0.15-0.34]	0.06 [0.04-0.08]	1.65 [1.02-2.43]	0.17 [0.1-0.24]	2.57 [2.51 to 2.62]
Myanmar	0.21 [0.1-0.45]	0.09 [0.04-0.19]	0.86 [0.45-1.62]	0.17 [0.09-0.33]	1.68 [1.61 to 1.75]
Thailand	0.68 [0.38-1.26]	0.19 [0.11-0.35]	4.29 [2.36-8.32]	0.39 [0.22-0.76]	0.64 [0.4 to 0.89]
Maldives	0 [0-0]	0.2 [0.1-0.34]	0.01 [0.01-0.02]	0.34 [0.21-0.51]	0 [-0.13 to 0.14]
Uzbekistan	0.07 [0.04-0.1]	0.06 [0.04-0.08]	0.27 [0.17-0.4]	0.09 [0.06-0.13]	1.27 [0.89 to 1.65]
Cambodia	0.05 [0.02-0.09]	0.1 [0.05-0.2]	0.26 [0.13-0.55]	0.2 [0.1-0.43]	1.79 [1.6 to 1.99]
Democratic People's Republic of Korea	0.23 [0.12-0.43]	0.14 [0.08-0.26]	0.57 [0.3-1.03]	0.17 [0.09-0.3]	0.3 [0.22 to 0.38]
China	7.25 [4-14.89]	0.08 [0.05-0.17]	100.36 [60.91-145.97]	0.46 [0.28-0.67]	3.11 [2.4 to 3.83]
Lao People's Democratic Republic	0.02 [0.01-0.05]	0.1 [0.04-0.22]	0.08 [0.04-0.17]	0.17 [0.09-0.36]	1.45 [1.38 to 1.52]
Malaysia	0.26 [0.16-0.39]	0.28 [0.17-0.42]	1.52 [0.97-2.38]	0.52 [0.33-0.82]	1.15 [1.03 to 1.28]
Indonesia	1.1 [0.65-2.04]	0.11 [0.06-0.2]	5.01 [2.73-9.79]	0.2 [0.11-0.39]	1.37 [1.32 to 1.42]
Bangladesh	1.07 [0.51-1.77]	0.23 [0.11-0.38]	4.94 [2.53-8.53]	0.36 [0.18-0.61]	0.59 [0.49 to 0.7]
Qatar	0.01 [0-0.01]	0.6 [0.36-0.95]	0.1 [0.05-0.16]	0.83 [0.43-1.44]	-0.31 [-0.68 to 0.06]
Saudi Arabia	0.17 [0.1-0.26]	0.29 [0.17-0.46]	1.53 [0.89-2.31]	0.68 [0.39-1.03]	1.6 [1.5 to 1.7]
Yemen	0.08 [0.03-0.17]	0.16 [0.06-0.33]	0.31 [0.16-0.58]	0.21 [0.11-0.39]	0.84 [0.69 to 0.98]
Bhutan	0.01 [0-0.01]	0.25 [0.09-0.45]	0.03 [0.01-0.05]	0.47 [0.21-0.86]	1.46 [1.39 to 1.53]
Pakistan	2.29 [1.46-3.34]	0.41 [0.26-0.6]	8.46 [4.82-13.73]	0.69 [0.4-1.11]	1.31 [1.15 to 1.48]
United Arab Emirates	0.06 [0.03-0.11]	1.09 [0.52-2.09]	0.54 [0.32-0.88]	1.28 [0.79-1.98]	0.63 [0.24 to 1.03]
Syrian Arab Republic	0.08 [0.05-0.13]	0.15 [0.09-0.24]	0.39 [0.22-0.63]	0.27 [0.16-0.44]	0.89 [0.74 to 1.04]
Afghanistan	0.14 [0.03-0.33]	0.2 [0.05-0.46]	0.27 [0.1-0.61]	0.27 [0.1-0.58]	1.03 [0.74 to 1.32]
Türkiye	2.39 [1.44-3.67]	0.67 [0.41-1.02]	11.25 [6.77-17.03]	1.16 [0.7-1.75]	0.27 [0.07 to 0.46]
Lebanon	0.23 [0.14-0.37]	1.05 [0.62-1.71]	0.94 [0.56-1.43]	1.58 [0.96-2.4]	0.38 [0.2 to 0.56]
Jordan	0.07 [0.04-0.11]	0.5 [0.31-0.78]	0.51 [0.28-0.8]	0.64 [0.36-1]	-0.71 [-0.96 to -0.47]
Iran (Islamic Republic of)	0.64 [0.39-0.96]	0.24 [0.14-0.36]	4.19 [2.37-5.96]	0.52 [0.3-0.74]	1.72 [1.58 to 1.86]
Nepal	0.17 [0.07-0.29]	0.18 [0.07-0.32]	0.81 [0.36-1.38]	0.35 [0.16-0.59]	1.65 [1.37 to 1.94]
India	10.92 [6-16.82]	0.23 [0.13-0.36]	56.38 [36.83-78.34]	0.47 [0.31-0.65]	1.45 [1.26 to 1.64]
Oman	0.03 [0.02-0.05]	0.42 [0.23-0.72]	0.16 [0.1-0.26]	0.76 [0.45-1.14]	1.1 [0.72 to 1.49]
Iraq	0.29 [0.16-0.45]	0.36 [0.2-0.57]	1.72 [1.02-2.7]	0.68 [0.4-1.08]	1.29 [1.1 to 1.48]
Palestine	0.05 [0.03-0.08]	0.57 [0.34-0.9]	0.23 [0.13-0.34]	0.85 [0.48-1.25]	0.57 [0.51 to 0.63]
Kuwait	0.05 [0.04-0.07]	0.83 [0.56-1.14]	0.22 [0.15-0.31]	0.68 [0.43-0.94]	-0.5 [-1.3 to 0.3]
Bahrain	0.01 [0.01-0.02]	0.73 [0.47-1.16]	0.11 [0.05-0.18]	1.1 [0.57-1.71]	-0.05 [-0.21 to 0.11]
Republic of Korea	1.33 [0.79-2.07]	0.46 [0.27-0.73]	10.97 [5.88-16.88]	1.15 [0.62-1.76]	0.45 [0.24 to 0.66]
Japan	20.5 [14.52-26.67]	1.2 [0.85-1.55]	49.79 [35.18-66.02]	1.31 [0.93-1.7]	-1.32 [-1.47 to -1.16]
Singapore	0.14 [0.1-0.19]	0.67 [0.46-0.89]	0.61 [0.41-0.87]	0.71 [0.48-1.01]	-1.82 [-1.94 to -1.7]
Brunei Darussalam	0.01 [0.01-0.02]	1.03 [0.6-1.63]	0.04 [0.02-0.05]	1.04 [0.64-1.46]	-0.07 [-0.23 to 0.1]
